# Supplementary material for: Bacon, Brownie, or Broccoli? Beliefs about Stress-Relieving Foods and Their Relationship to Orthorexia Nervosa
Source: Nutrients. 2022 Sep 6;14(18):3673. doi: 10.3390/nu14183673 (PMC9505357; doi:10.3390/nu14183673)
Supplement: Supplementary file 1 [file nutrients-14-03673-s001.zip]

Archive with 5 entries (5 files):
- Table_S1_exluded food items.xlsx
- Table_S2_correlation matrix.xlsx
- Table_S3_Factor Scores.xlsx
- Table_S4_First PCA.pdf
- Table_S5_Final PCA.pdf
