# Supplementary material for: Bacon, Brownie, or Broccoli? Beliefs about Stress-Relieving Foods and Their Relationship to Orthorexia Nervosa
Source: Nutrients. 2022 Sep 6;14(18):3673. doi: 10.3390/nu14183673 (PMC9505357; doi:10.3390/nu14183673)
Supplement: Supplementary file 1 [file nutrients-14-03673-s001.zip › Table_S1_exluded food items.xlsx]

## Sheet: Tabelle1
	Table S1 Excluded food items due to rating
	Assessement of nutritional beliefs about Stress-Relieving Foods with the 29-item questionnaire
	Responses of 175 participants
	5-point scale	1	2	3	4	5	total
		(not at all)	(a little bit)	(to some extent)	(enormously)	(extremly)
1.bread	absolute numbers	64	33	40	26	12	175
	% of total	0.365714	0.188571	0.228571	0.148571	0.0685714
2.butter/margarine	absolute numbers	100	27	27	15	6	175
	% of total	0.571429	0.154286	0.154286	0.0857143	0.0342857
3. soups/stews	absolute numbers	78	28	23	34	12	175
	% of total	0.445714	0.16	0.131429	0.194286	0.0685714
4. vegetables	absolute numbers	42	35	41	42	15	175
	% of total	0.24	0.2	0.234286	0.24	0.0857143
5. cheese	absolute numbers	54	34	38	32	17	175
	% of total	0.308571	0.194286	0.217143	0.182857	0.0971429
6. meat	absolute numbers	100	34	19	16	6	175
	% of total	0.571429	0.194286	0.108571	0.0914286	0.0342857
7. fish	absolute numbers	96	23	30	15	11	175
	% of total	0.548571	0.131429	0.171429	0.0857143	0.0628571
8. ready meals	absolute numbers	95	31	24	20	5	175
	% of total	0.542857	0.177143	0.137143	0.114286	0.0285714
9. couscous/ bulgur/ pseudocereal (quinoa & buckwheat)	absolute numbers	101	35	27	10	2	175
	% of total	0.577143	0.2	0.154286	0.0571429	0.0114286
10. cake	absolute numbers	39	32	39	35	30	175
	% of total	0.222857	0.182857	0.222857	0.2	0.171429
11. salty nibbles	absolute numbers	58	35	41	26	15	175
	% of total	0.331429	0.2	0.234286	0.148571	0.0857143
12. potatoes	absolute numbers	79	44	28	18	6	175
	% of total	0.451429	0.251429	0.16	0.102857	0.0342857
13. vegetarian spread	absolute numbers	118	32	17	5	3	175
	% of total	0.674286	0.182857	0.0971429	0.0285714	0.0171429
14. flaxseeds/chia seeds	absolute numbers	129	32	10	3	1	175
	% of total	0.737143	0.182857	0.0571429	0.0171429	0.00571429
15. eggs	absolute numbers	84	39	32	14	6	175
	% of total	0.48	0.222857	0.182857	0.08	0.0342857
16. legumes	absolute numbers	100	36	26	10	3	175
	% of total	0.571429	0.205714	0.148571	0.0571429	0.0171429
17. meat substitute	absolute numbers	133	22	17	2	1	175
	% of total	0.76	0.125714	0.0971429	0.0114286	0.00571429
18. milk products	absolute numbers	100	34	23	14	4	175
	% of total	0.571429	0.194286	0.131429	0.08	0.0228571
19. cereals	absolute numbers	83	42	27	16	7	175
	% of total	0.474286	0.24	0.154286	0.0914286	0.04
20. pasta	absolute numbers	48	40	34	29	24	175
	% of total	0.274286	0.228571	0.194286	0.165714	0.137143
21. nuts	absolute numbers	57	39	41	28	10	175
	% of total	0.325714	0.222857	0.234286	0.16	0.0571429
22. fruits	absolute numbers	24	34	45	50	22	175
	% of total	0.137143	0.194286	0.257143	0.285714	0.125714
23. rice	absolute numbers	80	44	37	7	7	175
	% of total	0.457143	0.251429	0.211429	0.04	0.04
24. vegetable oil	absolute numbers	109	36	24	4	2	175
	% of total	0.622857	0.205714	0.137143	0.0228571	0.0114286
25. salad	absolute numbers	67	39	37	22	10	175
	% of total	0.382857	0.222857	0.211429	0.125714	0.0571429
26. ready sauces	absolute numbers	131	27	11	4	2	175
	% of total	0.748571	0.154286	0.0628571	0.0228571	0.0114286
27. sweet spread	absolute numbers	75	31	31	28	10	175
	% of total	0.428571	0.177143	0.177143	0.16	0.0571429
28. Sweets	absolute numbers	25	37	40	37	36	175
	% of total	0.142857	0.211429	0.228571	0.211429	0.205714
29. plant-based milk/joghurt	absolute numbers	111	26	28	4	6	175
		0.634286	0.148571	0.16	0.0228571	0.0342857
