# Supplementary material for: Bacon, Brownie, or Broccoli? Beliefs about Stress-Relieving Foods and Their Relationship to Orthorexia Nervosa
Source: Nutrients. 2022 Sep 6;14(18):3673. doi: 10.3390/nu14183673 (PMC9505357; doi:10.3390/nu14183673)
Supplement: Supplementary file 1 [file nutrients-14-03673-s001.zip › Table_S2_correlation matrix.xlsx]

## Sheet: correlationmatrix_lora_23_foodi
Table S2 Correlation matrix showing all correlations between the food items
	cous_etc	brot	butter	reis	kartoffel	huelsen	eier	fertig	fisch	fleisch	gemuese	kaese	knabber	kuchen	milch_pro	muesli	nudeln	nuss	obst	salat	suess_au	suppen	sweets
cous_etc	1	0.36	0.31	0.38	0.33	0.35	0.22	0.07	0.36	0.21	0.41	0.29	0.21	0.2	0.23	0.29	0.4	0.31	0.33	0.27	0.2	0.31	0.11
brot	0.36	1	0.54	0.43	0.47	0.32	0.41	0.33	0.24	0.39	0.26	0.46	0.38	0.31	0.42	0.4	0.52	0.17	0.31	0.36	0.39	0.23	0.27
butter	0.31	0.54	1	0.34	0.41	0.32	0.51	0.27	0.31	0.44	0.18	0.51	0.32	0.26	0.44	0.39	0.37	0.23	0.25	0.29	0.41	0.25	0.31
reis	0.38	0.43	0.34	1	0.42	0.48	0.42	0.33	0.34	0.29	0.35	0.35	0.24	0.2	0.37	0.41	0.55	0.27	0.32	0.38	0.24	0.3	0.08
kartoffel	0.33	0.47	0.41	0.42	1	0.45	0.41	0.3	0.38	0.34	0.36	0.19	0.24	0.17	0.35	0.41	0.43	0.3	0.32	0.44	0.19	0.41	0
huelsen	0.35	0.32	0.32	0.48	0.45	1	0.4	0.15	0.26	0.28	0.46	0.35	0.17	0.13	0.34	0.4	0.35	0.41	0.36	0.48	0.13	0.37	-0.03
eier	0.22	0.41	0.51	0.42	0.41	0.4	1	0.22	0.51	0.53	0.29	0.46	0.21	0.16	0.59	0.3	0.35	0.19	0.35	0.39	0.38	0.24	0.19
fertig	0.07	0.33	0.27	0.33	0.3	0.15	0.22	1	0.09	0.34	0.02	0.25	0.4	0.38	0.19	0.38	0.4	0.02	0.12	0.14	0.37	0.16	0.29
fisch	0.36	0.24	0.31	0.34	0.38	0.26	0.51	0.09	1	0.38	0.34	0.3	0.09	0.1	0.4	0.18	0.23	0.23	0.36	0.39	0.27	0.3	0.08
fleisch	0.21	0.39	0.44	0.29	0.34	0.28	0.53	0.34	0.38	1	0.08	0.34	0.3	0.23	0.38	0.28	0.36	-0.01	0.19	0.15	0.33	0.09	0.14
gemuese	0.41	0.26	0.18	0.35	0.36	0.46	0.29	0.02	0.34	0.08	1	0.35	0.19	0.09	0.24	0.16	0.3	0.36	0.55	0.57	0.17	0.59	0.05
kaese	0.29	0.46	0.51	0.35	0.19	0.35	0.46	0.25	0.3	0.34	0.35	1	0.26	0.24	0.42	0.3	0.42	0.18	0.34	0.29	0.36	0.24	0.29
knabber	0.21	0.38	0.32	0.24	0.24	0.17	0.21	0.4	0.09	0.3	0.19	0.26	1	0.44	0.27	0.33	0.32	0.14	0.24	0.12	0.47	0.13	0.49
kuchen	0.2	0.31	0.26	0.2	0.17	0.13	0.16	0.38	0.1	0.23	0.09	0.24	0.44	1	0.24	0.41	0.4	0.13	0.1	0.06	0.41	0.23	0.61
milch_pro	0.23	0.42	0.44	0.37	0.35	0.34	0.59	0.19	0.4	0.38	0.24	0.42	0.27	0.24	1	0.41	0.33	0.15	0.3	0.35	0.37	0.26	0.26
muesli	0.29	0.4	0.39	0.41	0.41	0.4	0.3	0.38	0.18	0.28	0.16	0.3	0.33	0.41	0.41	1	0.45	0.22	0.23	0.13	0.37	0.21	0.25
nudeln	0.4	0.52	0.37	0.55	0.43	0.35	0.35	0.4	0.23	0.36	0.3	0.42	0.32	0.4	0.33	0.45	1	0.17	0.34	0.31	0.35	0.29	0.25
nuss	0.31	0.17	0.23	0.27	0.3	0.41	0.19	0.02	0.23	-0.01	0.36	0.18	0.14	0.13	0.15	0.22	0.17	1	0.3	0.31	0.13	0.27	0.09
obst	0.33	0.31	0.25	0.32	0.32	0.36	0.35	0.12	0.36	0.19	0.55	0.34	0.24	0.1	0.3	0.23	0.34	0.3	1	0.5	0.32	0.34	0.18
salat	0.27	0.36	0.29	0.38	0.44	0.48	0.39	0.14	0.39	0.15	0.57	0.29	0.12	0.06	0.35	0.13	0.31	0.31	0.5	1	0.16	0.3	0.05
suess_au	0.2	0.39	0.41	0.24	0.19	0.13	0.38	0.37	0.27	0.33	0.17	0.36	0.47	0.41	0.37	0.37	0.35	0.13	0.32	0.16	1	0.16	0.48
suppen	0.31	0.23	0.25	0.3	0.41	0.37	0.24	0.16	0.3	0.09	0.59	0.24	0.13	0.23	0.26	0.21	0.29	0.27	0.34	0.3	0.16	1	0.1
sweets	0.11	0.27	0.31	0.08	0	-0.03	0.19	0.29	0.08	0.14	0.05	0.29	0.49	0.61	0.26	0.25	0.25	0.09	0.18	0.05	0.48	0.1	1
