# Supplementary material for: Bacon, Brownie, or Broccoli? Beliefs about Stress-Relieving Foods and Their Relationship to Orthorexia Nervosa
Source: Nutrients. 2022 Sep 6;14(18):3673. doi: 10.3390/nu14183673 (PMC9505357; doi:10.3390/nu14183673)
Supplement: Supplementary file 1 [file nutrients-14-03673-s001.zip › Table_S3_Factor Scores.xlsx]

## Sheet: Sheet1
Table S3 Factor scores of all factors				factor scores were calculated using the Anderson–Rubin method
Participant	animal-based products	healthy vegetarian foods	Junk food
ahp047	2.39771	-2.21073	1.98504
aob009	-0.682917	-0.235377	-0.296176
aps727	-1.31443	-0.437754	-1.11497
ari123	0.695925	-1.55227	0.767073
awg371	-1.31443	-0.437754	-1.11497
ayw073	-1.1975	-1.18102	1.81024
bcr036	-0.567567	1.28333	1.30327
bde581	1.64173	-1.45473	0.715812
bgl272	-0.0353181	2.7796	1.31144
bku051	-1.64626	0.284693	1.72808
bub109	-0.775708	-0.590292	0.3682
bxh444	-1.31443	-0.437754	-1.11497
cbn013	0.528056	0.97892	0.378902
cft838	-0.823634	-0.654189	-0.886182
cks035	-0.47276	1.25589	-0.466565
cmw086	-1.01899	0.219924	1.75438
cqf730	-1.53868	-0.0516887	-0.103342
ctl864	0.730827	1.9972	0.391013
dby259	2.07799	-1.41651	-1.04773
ddd221	0.0317971	0.948416	-0.865542
ddr788	0.785607	1.15782	-0.234552
dgv432	-0.588995	0.235444	2.77331
dls741	1.47028	-0.179678	-1.39257
duw406	-0.635361	-0.0919781	1.63455
dux063	0.872615	0.0895078	0.849594
ecb161	-1.31443	-0.437754	-1.11497
eee284	-0.358045	-0.189093	-0.0394886
esg283	0.929126	0.142058	0.0491417
esu642	-0.280267	0.664036	-0.993642
esu888	1.59989	2.93522	1.70883
exq394	-0.479515	0.216072	-1.29769
fda853	0.625175	0.248197	1.70868
fee554	1.69434	-0.921994	0.658183
fhi901	1.10476	0.151996	-0.426542
fia185	-0.378854	0.717391	0.779061
fkb852	0.0561046	-0.424852	-1.51407
fou186	0.409506	-0.880357	-0.169684
frc641	-1.55938	1.74264	0.486323
fyw642	-0.715902	-0.482002	-0.100611
gmg689	-0.400547	0.300946	-0.314419
gms235	1.3165	1.09707	-0.6531
gok173	0.266629	0.582011	0.241661
grc703	-0.859877	0.28587	-0.787079
hqm307	-0.648031	1.39324	-1.02524
hqm395	1.31708	0.670537	-0.209959
htt840	0.810664	-0.256558	-1.05852
hyb456	-1.17938	0.284335	-0.334613
hyo208	-1.59418	-0.0358199	2.85584
ijv643	-1.14515	-0.796951	-0.357005
imc097	-0.803069	-0.8499	-0.884461
itq161	0.415694	-0.0998633	0.424618
izq542	-0.754834	-0.645665	-0.621851
izr234	-0.435007	1.86836	0.52585
jbf371	-1.31443	-0.437754	-1.11497
jcw370	-0.411882	0.570828	-1.61583
jel221	0.684631	-1.64353	0.26663
jhg543	0.884126	-0.447172	-0.10668
jjx593	0.435906	1.32404	-0.592236
jln111	0.946975	-0.152441	0.696998
jnr704	-0.668995	0.601079	-0.45515
jnr715	0.399294	0.314051	-0.167506
jqi136	0.908512	1.17115	-0.699492
juf036	0.615799	0.523524	-0.753174
juf702	0.537025	-0.465495	0.165146
jvh357	0.105525	-0.83317	0.134757
kaq680	-0.385634	-1.2002	0.0670174
khr780	-0.828285	1.92763	-1.24821
kis628	0.95646	2.46906	-0.932382
kjw814	-0.797237	-0.691931	-0.148084
kly516	1.01244	-0.965723	-0.386937
kmz124	-0.769379	-0.342636	0.82528
kpi925	0.0373729	-0.225674	-0.563673
kus086	-1.31443	-0.437754	-1.11497
kxl627	3.20233	1.18862	-0.964509
lch272	-0.979316	-0.956228	0.0632201
lgn925	0.444212	-0.887268	-1.31665
map975	0.111673	-1.11983	1.62562
mbf470	1.84612	0.400061	-0.870951
mfn284	-0.465411	0.578566	1.52847
mhc296	0.647169	-0.221973	-1.79368
mkv481	1.13862	0.329508	2.30323
mlk037	0.640011	-0.76957	0.616509
mof159	0.760824	-2.12603	2.10133
mve876	-0.748585	0.477954	-1.24138
nce161	-0.421224	0.103941	-0.551383
ncq108	1.51912	-1.34385	0.544212
nev074	1.55213	0.184571	-0.0662041
nhq888	-0.186832	0.191371	-0.0820449
nly396	0.162992	1.85312	-0.725492
nmm765	-0.0258645	0.784448	-0.811435
nop012	-1.13564	0.135281	-1.2006
oaa111	0.412168	0.87627	0.488659
ocr715	1.12581	-1.02798	1.02741
ogy604	-0.418446	-0.40359	-0.121681
olu369	0.861127	-1.30786	0.115433
olu741	0.930384	2.03222	1.01645
opc123	-1.03939	-1.05688	0.112554
oru346	-0.533287	-0.722025	-0.160612
pco691	-0.446727	-0.546646	-0.366614
pef047	-0.628785	-0.511076	-0.271809
pef307	-0.81877	-0.454522	-1.17909
qed520	1.11134	0.630472	-0.00931915
qhx406	-0.95589	-0.909779	0.339899
qkq211	-1.34902	-0.877018	-0.192589
qnk727	-1.00706	-0.748522	-0.101218
qqq135	-0.650764	-0.747369	-0.860783
qqr841	-1.57591	-0.407435	0.664531
rbw630	0.596294	-0.21728	-1.51222
rbz865	1.52464	0.191511	-0.607063
rdo554	0.84115	-1.15064	-0.108767
rff371	0.472239	-1.1919	-0.308179
rjq161	-0.00991008	-0.402723	-1.49245
rnv135	-1.0147	1.68681	0.711491
rpn048	-1.13943	-0.368506	-0.789356
ryq789	-0.601984	0.450854	-0.705548
ryr789	-1.20638	-0.535796	-0.257184
rzv395	-0.42229	-0.0814203	1.61558
sat134	-0.859978	-0.0219934	-0.825497
sfr222	-1.2144	2.45599	1.1412
shi901	-1.69205	-0.10186	0.845439
siy246	-0.512468	0.0331914	1.96289
snj051	1.88114	0.306105	-0.487967
ssf753	1.3858	-1.48107	0.59354
stu542	0.611902	-1.41923	0.167981
tgf099	1.57924	-0.328221	-0.817287
tkn654	-0.766835	-0.727787	-1.13687
tlo826	1.41167	-1.65902	1.87908
tlp739	0.293468	0.245276	-0.0948073
trp555	-0.662868	-0.887498	-0.0677359
trq653	-0.0830627	-1.14275	0.150003
uas159	0.382937	0.766453	0.264317
uih272	0.67486	-1.6571	-0.415518
uij172	1.67443	0.931575	1.23411
ung630	1.28716	1.63057	-0.186087
uyd616	1.13492	-0.835664	-1.52774
var987	-1.32308	-0.54757	-0.884372
vht395	-0.201354	-0.160945	0.903222
viw109	-1.1795	0.388229	-1.15846
vnf555	-0.319981	0.76314	-1.20152
vnt000	0.324546	-0.755061	0.713861
vsq110	-0.954448	-0.471447	0.261014
vuh360	-1.5531	-0.712112	0.635496
vya417	-0.337351	-0.91361	-0.893452
wcx388	1.10358	2.31604	-0.441012
wex075	0.704387	0.463563	1.15921
wpw234	-1.06857	0.915896	3.26503
wus888	0.327079	-1.00252	1.8436
wyp419	-1.33014	-0.290705	-0.753026
xch470	0.115201	0.397497	0.422372
xch494	-0.00257712	2.091	1.82626
xfz531	-0.539155	-1.1613	0.700744
xjk962	1.07858	0.882355	-0.129912
xkk257	1.30043	-1.07639	0.446282
xlm741	0.731297	-0.44054	-0.530067
xps037	-0.531396	-0.210189	-0.0754358
xpt333	-0.421977	0.549355	1.80362
xqk406	0.380122	-0.330702	-0.543137
xue926	-0.853623	-0.730183	0.269131
ycf148	0.80669	-1.18902	-0.889282
ycs013	-0.964453	0.0790666	0.636637
ydu321	-0.29783	-0.824987	-0.454728
yey693	-0.447194	-0.0610935	0.562102
ymz988	-1.33172	-0.657386	-0.653777
ysb715	0.237136	0.826666	-1.44912
zho912	1.26817	-0.720059	0.370616
zpf776	-0.076414	-0.852929	0.639664
zrx520	1.80258	0.32463	-0.888314
ayv581	0.6673	0.502365	0.0230903
cip566	-1.08102	0.162434	-0.627553
hfq035	-1.11766	0.662422	-0.465722
jof036	0.0825771	2.47116	-0.132049
pls853	1.9856	-0.183526	-1.22091
rjc813	-0.401501	1.23153	-0.195692
rtu826	-1.18041	1.09892	0.558569
rxq369	-0.0238325	1.4211	-1.26296
